# Supplementary material for: Evaluating Anticancer and Immunomodulatory Effects of Spirulina (Arthrospira) platensis and Gamma-Tocotrienol Supplementation in a Syngeneic Mouse Model of Breast Cancer
Source: Nutrients. 2021 Jul 6;13(7):2320. doi: 10.3390/nu13072320 (PMC8308567; doi:10.3390/nu13072320)
Supplement: Supplementary file 1 [file nutrients-13-02320-s001.zip]

Archive with 1 entries (1 files):
- nutrients-1236640-supplementary.pdf
